# Supplementary material for: A Comparative Study and Introduction of a New Heat Source Model for the Macro-Scale Numerical Simulation of Selective Laser Melting Technology
Source: Materials (Basel). 2026 Jan 25;19(3):480. doi: 10.3390/ma19030480 (PMC12897802; doi:10.3390/ma19030480)
Supplement: Supplementary file 1 [file materials-19-00480-s001.zip]

Archive with 1 entries (1 files):
- materials-4080268-supplementary.pdf
